# Supplementary material for: Synergism of Specific Maca Phenotypes (Lepidium peruvianum) in Combination with Saw Palmetto (Serenoa repens) Extract for Chemoprevention of Prostate Cancer as Determined in In Vitro Cytotoxicity Assays on Human Epithelial and Prostate Cancer Cells
Source: Molecules. 2024 Nov 28;29(23):5632. doi: 10.3390/molecules29235632 (PMC11643235; doi:10.3390/molecules29235632)
Supplement: Supplementary file 1 [file molecules-29-05632-s001.zip]

Archive with 1 entries (1 files):
- molecules-3308998-supplementary.pdf
